# Supplementary material for: Transcriptome analysis reveals novel patterning and pigmentation genes underlying Heliconius butterfly wing pattern variation
Source: BMC Genomics. 2012 Jun 29;13:288. doi: 10.1186/1471-2164-13-288 (PMC3443447; doi:10.1186/1471-2164-13-288)
Supplement: Additional file 1 — Summary of the genes known to interact with optix in D. melanogaster. Genes present and differentially expressed in our study are indicated. [file 1471-2164-13-288-S1.xls]

## Sheet: addlfile1
Supplementary Table 1. Genes known to interact with optix
Gene	Action on Optix	Stage and tissue tested	Ref.	Differentially Expressed?
Sex combs reduced	repression	whole embryo	[42]	no
Antennapedia	repression	whole embryo	[42]	absent
Ultrabithorax	repression	whole embryo	[42]	absent
abdominal-A	repression	whole embryo	[42]	absent
Abdominal-B	repression	whole embryo	[42]	absent
Deformed	repression	whole embryo	[42]	absent
teashirt	repression	whole embryo	[42]	absent
	retinal determination network	late larval and pupal eye	[40]
tiptop	coexpressed	embryonic and larval brain	[41]	yes
	retinal determination network	late larval and pupal eye	[40]
Homothorax	repression	whole embryo	[42]	yes
	retinal determination network	late larval and pupal eye	[40]
Extradenticle	repression	whole embryo	[42]	no
engrailed	repression	whole embryo	[42]	absent
wingless	repression	whole embryo	[42]	no
Dacshund	coexpressed	embryonic and larval brain	[41]	absent
	retinal determination network	late larval and pupal eye	[40]
Eyeless	coexpressed	embryonic and larval brain	[41]	absent
	retinal determination network	late larval and pupal eye	[40]
eyes absent	retinal determination network	late larval and pupal eye	[40]	no
sine oculis	retinal determination network	late larval and pupal eye	[40]	absent
twin of eyeless	retinal determination network	late larval and pupal eye	[40]	absent
eyegone	retinal determination network	late larval and pupal eye	[40]	absent
twin of eyegone	retinal determination network	late larval and pupal eye	[40]	absent
distal antenna	retinal determination network	late larval and pupal eye	[40]	absent
distal antenna related	retinal determination network	late larval and pupal eye	[40]	absent
nemo	retinal determination network	late larval and pupal eye	[40]	no
