# Supplementary material for: Transcriptome analysis reveals novel patterning and pigmentation genes underlying Heliconius butterfly wing pattern variation
Source: BMC Genomics. 2012 Jun 29;13:288. doi: 10.1186/1471-2164-13-288 (PMC3443447; doi:10.1186/1471-2164-13-288)
Supplement: Additional file 2 — Full list of all genes differentially expressed along the proximal-distal axis of the forewing. Functional clusters are based on results from gene functional classification analysis in DAVID (Table 1). Abbreviations and style follow Figure 3. [file 1471-2164-13-288-S2.xls]

## Sheet: addlfile2
Stage Diff. Expressed	Expr. Pattern	Functional Cluster	ID [Flybase or Blast2Go (B2G)]	Transcript ID
All	apical	Cuticular Constituent	Cuticular protein 64Ab	IC33431AfEcon4228
om	apical	Cuticular Constituent	CG8736	IC33431AfEcon891
All (d3 - me)	apical	Extracellular matrix	Cad96Ca	IC33431AfEcon4568
om, me	apical	Extracellular Matrix	glucose dehydrogenase	IC33431AfEcon15685,IC33431AfEcon7231
All	apical	Morphogenesis/TF	distal-less	IC33431AfEcon12698
All (d1, om)	apical	Morphogenesis/TF	aristaless 1	IC33431AfEcon7344
d1, d3	apical	Morphogenesis/TF	four-jointed	IC33431AfEcon2104,IC33431AfEcon8920
d1, d3, d5, me	apical	Morphogenesis/TF	bifid	IC33431AfEcon8378
d1, d3, d5, me	apical	Morphogenesis/TF	vestigial	IC33431AfEcon10638,IC33431AfEcon3723
d3	apical	Morphogenesis/TF	Beadex	IC33431AfEcon4805,IC33431AfEcon4700
d5	apical	Morphogenesis/TF	slowmo	IC33431AfEcon4894
d5	apical	Morphogenesis/TF	tudor	IC33431AfEcon5394
d5	apical	Morphogenesis/TF; Muscle/Cytoskeleton	nuclear fallout	IC33431AfEcon2789
All (d1 - om)	apical	Other	CG7188 (neg. reg. of apoptosis)	IC33431AfEcon18268
All (d1, d5 - me)	apical	Other	CG8399 (ferric reductase transmembrane)	IC33431AfEcon1238
All (d1, om - me)	apical	Other	B2G: spec3	IC33431AfEcon7483
All (d3 - me)	apical	Other	CG10341 (snoRNA binding)	IC33431AfEcon9135
All (d3 - om)	apical	Other	Trs23 (Vesicle Mediated Transporter)	IC33431AfEcon14280
All (d5 - me)	apical	Other	unc-45	IC33431AfEcon1020
All (d5 - me)	apical	Other	CG2950 (RNA binding and metabolism)	IC33431AfEcon1682
All (d5 - me)	apical	Other	CG7367 (lipase)	IC33431AfEcon11187
All (d5 - me)	apical	Other	chascon	IC33431AfEcon862
All (om - me)	apical	Other	CG31954 (peptidase)	IC33431AfEcon14252
d3	apical	Other	suppressor of cytokine signaling 16D	IC33431AfEcon3699,IC33431AfEcon6259,IC33431AfEcon15468,IC33431AfEcon5779
d5	apical	Other	CG9855	IC33431AfEcon8419
d5	apical	Other	CG13298 (mitotic spindle organization)	IC33431AfEcon800
d5	apical	Other	CdGAPr	IC33431AfEcon2241
d5	apical	Other	Rab30	IC33431AfEcon11591
me	apical	Other	RluA-1 (riboflavin biosynthetic enzyme)	IC33431AfEcon6100
me	apical	Other	CG8492 (glucoside hydrolase)	IC33431AfEcon3669,IC33431AfEcon11002
om	apical	Other	CG33936	IC33431AfEcon18
om	apical	Other	Protein kinase related to protein kinase N	IC33431AfEcon9099
om	apical	Other	B2G: couch potato-like	IC33431AfEcon2117,IC33431AfEcon4770,IC33431AfEcon233,IC33431AfEcon1901, IC33431AfEcon5097
om	apical	Other	trypsin 29F	IC33431AfEcon609,IC33431AfEcon16278
om	apical	Other	Rab5	IC33431AfEcon4410
om, me	apical	Other	Gamma-aminobutyric acid A receptor	IC33431AfEcon4702,IC33431AfEcon10833
d1	basal	Cuticular Constituent	Cuticular protein 65Az	IC33431AfEcon4263
d3	basal	Cuticular Constituent	CG13643	IC33431AfEcon2900,IC33431AfEcon11832
d3	basal	Cuticular Constituent	B2G: cuticular protein hypothetical 30	IC33431AfEcon203
d3	basal	Cuticular Constituent	TweedleT	IC33431AfEcon1066
d3	basal	Cuticular Constituent	Cuticular protein 62Bc	IC33431AfEcon226,IC33431AfEcon15619
d3, d5	basal	Cuticular Constituent	CG10625	IC33431AfEcon14220
d3, d5, om, me	basal	Cuticular Constituent	Cuticle protein 49Aa	IC33431AfEcon3825,IC33431AfEcon5926
d5	basal	Cuticular Constituent	putative cuticle protein	IC33431AfEcon837
d5	basal	Cuticular Constituent	Cuticular protein 62Bc	IC33431AfEcon16370
d5	basal	Cuticular Constituent	cuticular protein	IC33431AfEcon15704
d5	basal	Cuticular Constituent	Acp65Aa	IC33431AfEcon5205
d5	basal	Cuticular Constituent	B2G: cuticular protein rr-2 motif 121	IC33431AfEcon3541
d5	basal	Cuticular Constituent	Cuticular protein 49Aa	IC33431AfEcon2926
d5	basal	Cuticular Constituent	Cuticular protein 62Bc	IC33431AfEcon3220
d5	basal	Cuticular Constituent	Cuticular protein 67Fb	IC33431AfEcon2616,IC33431AfEcon5173
d5	basal	Cuticular Constituent	B2G: tpa: cuticle protein	IC33431AfEcon1593
d5	basal	Cuticular Constituent	Cuticular protein 47Ea	IC33431AfEcon17958,IC33431AfEcon391,IC33431AfEcon5794
d5	basal	Cuticular Constituent	Cuticular protein 66Cb	IC33431AfEcon8113
d5	basal	Cuticular Constituent	Cuticular protein 49Aa	IC33431AfEcon3543
d5, om	basal	Cuticular Constituent	Cuticular protein 66Cb	IC33431AfEcon1540
d5, om	basal	Cuticular Constituent	B2G: tpa: cuticle protein	IC33431AfEcon2052
d5, om, me	basal	Cuticular Constituent	Cuticular protein 65Ax1	IC33431AfEcon1399,IC33431AfEcon18009
d5, om, me	basal	Cuticular Constituent	Cuticular protein 5c	IC33431AfEcon14210
d5, om, me	basal	Cuticular Constituent	Cuticular protein 49ae	IC33431AfEcon1139,IC33431AfEcon11625
d5, om, me	basal	Cuticular Constituent	Lcp65Ad	IC33431AfEcon2988,IC33431AfEcon18657
d5, om, me	basal	Cuticular Constituent	B2G: tpa: cuticle protein	IC33431AfEcon16290,IC33431AfEcon15961,IC33431AfEcon16958,IC33431AfEcon544
d5, om, me	basal	Cuticular Constituent	B2G: tpa: cuticle protein	IC33431AfEcon1659
d5, om, me	basal	Cuticular Constituent	Lcp65Ad	IC33431AfEcon17424,IC33431AfEcon17498
d5, om, me	basal	Cuticular Constituent	B2G: tpa: cuticle protein	IC33431AfEcon15502
d5, om, me	basal	Cuticular Constituent	Cuticular protein 47Ef	IC33431AfEcon3408
d5, om, me	basal	Cuticular Constituent	Cuticular protein 47Ef	IC33431AfEcon5451
me	basal	Cuticular Constituent	CG8543	IC33431AfEcon17923,IC33431AfEcon358
om	basal	Cuticular Constituent	B2G: cuticular protein hypothetical 19	IC33431AfEcon11647
om	basal	Cuticular Constituent	Ccp84Ae	IC33431AfEcon9590,IC33431AfEcon1964
om	basal	Cuticular Constituent	Cuticular protein 92A	IC33431AfEcon2499
om	basal	Cuticular Constituent	Cuticular protein 62Bc	IC33431AfEcon1209
om, me	basal	Cuticular Constituent	Ccp84Ag	IC33431AfEcon597
om, me	basal	Cuticular Constituent	Cuticular protein 49Aa	IC33431AfEcon5601,IC33431AfEcon374,IC33431AfEcon17041,IC33431AfEcon363
All	basal	Extracellular Matrix	M-spondin	IC33431AfEcon5186
All (d1 - d5; om-me*)	basal	Extracellular Matrix	Olfactory-specific E	IC33431AfEcon1095,IC33431AfEcon18545
All (d3 - me)	basal	Extracellular Matrix	laminin a	IC33431AfEcon14889,IC33431AfEcon1606
All (d3 - me)	basal	Extracellular Matrix	BM-40-SPARC	IC33431AfEcon4291
All (d3 - me)	basal	Extracellular Matrix	CG17739 (spondin)	IC33431AfEcon5236
All (d5 - me)	basal	Extracellular Matrix	laminin subunit beta-1	IC33431AfEcon13305,IC33431AfEcon6829,IC33431AfEcon10030,IC33431AfEcon3795
d1	basal	Extracellular Matrix	Larval serum protein 1 α	IC33431AfEcon365
d1	basal	Extracellular Matrix	CG42640 (prophenoloxidase)	IC33431AfEcon1171
d3	basal	Extracellular Matrix	obstructor-A	IC33431AfEcon2157
d3	basal	Extracellular Matrix	Chitin deacetylase-like 5	IC33431AfEcon2291
d3	basal	Extracellular Matrix	CG12009 (chitin metabolism)	IC33431AfEcon15443
d3	basal	Extracellular Matrix	Ecdysone-inducible gene L2	IC33431AfEcon2,IC33431AfEcon13965,IC33431AfEcon604,IC33431AfEcon111,IC33431AfEcon4
d5	basal	Extracellular Matrix	Mucin 68D	IC33431AfEcon2349,IC33431AfEcon8905
d5	basal	Extracellular Matrix	CG32354 (endopeptidase inhibitor activity)	IC33431AfEcon2272
d5, me	basal	Extracellular Matrix	peroxidasin	IC33431AfEcon9650,IC33431AfEcon10082,IC33431AfEcon6410,IC33431AfEcon14126
d5, om, me	basal	Extracellular Matrix	collagen type iv	IC33431AfEcon3458,IC33431AfEcon8069,IC33431AfEcon11748,IC33431AfEcon8683
om, me	basal	Extracellular Matrix	multiplexin	IC33431AfEcon12420
All	basal	Morphogenesis/TF	no ocelli	IC33431AfEcon12914
d1	basal	Morphogenesis/TF	bowl	IC33431AfEcon5348
d1, d3	basal	Morphogenesis/TF	tiptop	IC33431AfEcon12643
d1, d3, d5	basal	Morphogenesis/TF	aracaun	IC33431AfEcon8651
d1, d3, d5, om, me	basal	Morphogenesis/TF	homothorax	IC33431AfEcon12191,IC33431AfEcon1081
d1, d3, d5, om, me	basal	Morphogenesis/TF	zinc finger homeodomain 2	IC33431AfEcon7626
d3	basal	Morphogenesis/TF	Wnt-6	IC33431AfEcon7030
d3	basal	Morphogenesis/TF	CG16778	IC33431AfEcon8052
d3, d5	basal	Morphogenesis/TF	Serrate	IC33431AfEcon675
d5	basal	Morphogenesis/TF	E(spl) region transcript mγ	IC33431AfEcon12513
d5	basal	Morphogenesis/TF	Hormone receptor-like in 38	IC33431AfEcon8886
om, me	basal	Morphogenesis/TF	Pherokine 3	IC33431AfEcon2713
d1	basal	Muscle/Cytoskeleton	Muscle-specific protein 300	IC33431AfEcon9091,IC33431AfEcon7496
d1, d5	basal	Muscle/Cytoskeleton	alpha tubulin 84B	IC33431AfEcon935
d1, d5	basal	Muscle/Cytoskeleton	Actin 57B	IC33431AfEcon6543
d1, d5	basal	Muscle/Cytoskeleton	wings up A	IC33431AfEcon5685,IC33431AfEcon15346
d5	basal	Muscle/Cytoskeleton	rolling pebbles	IC33431AfEcon5519,IC33431AfEcon12228
d5	basal	Muscle/Cytoskeleton	Myosin heavy chain	IC33431AfEcon8273
d5	basal	Muscle/Cytoskeleton	Tropomyosin 2	IC33431AfEcon5311
d5	basal	Muscle/Cytoskeleton	Troponin C at 73F	IC33431AfEcon1551,IC33431AfEcon8933
d5	basal	Muscle/Cytoskeleton	upheld	IC33431AfEcon265,IC33431AfEcon4032,IC33431AfEcon10970,IC33431AfEcon19379, IC33431AfEcon2312,IC33431AfEcon1028,IC33431AfEcon6740
d5	basal	Muscle/Cytoskeleton	alpha tubulin 84B	IC33431AfEcon4432
All (d1 - d3)	basal	Other	18 wheeler	IC33431AfEcon13700
All (d1 - d5)	basal	Other	Toll-7	IC33431AfEcon7610
All (d3 - me)	basal	Other	NtR (neurotransmitter-gated ion channel)	IC33431AfEcon11174
All (d5 - me)	basal	Other	La autoantigen-like	IC33431AfEcon2636
All (d5 - me)	basal	Other	juvenile hormone epoxide hydrolase 1	IC33431AfEcon5576,IC33431AfEcon12433
All (d5 - me)	basal	Other	CG9701 (glucoside hydrolase)	IC33431AfEcon3943
All (d5 - me)	basal	Other	CG32642 (Glycoprotein)	IC33431AfEcon8411
d1	basal	Other	optic ganglion reduced	IC33431AfEcon2288
d1	basal	Other	Osiris 5	IC33431AfEcon5243
d1	basal	Other	B2G: carboxypeptidase b	IC33431AfEcon4535
d1	basal	Other	B2G: glutathione s-transferase	IC33431AfEcon10423
d1	basal	Other	CG16786 (Polysaccharide lyase family)	IC33431AfEcon1573,IC33431AfEcon2977
d1	basal	Other	CG31075 (aldehyde dehydrogenase)	IC33431AfEcon14607
d1	basal	Other	B2G: odorant binding protein	IC33431AfEcon14833
d1	basal	Other	yellow-e	IC33431AfEcon9030
d1, d3, d5	basal	Other	Down syndrome cell adhesion molecule	IC33431AfEcon7251,IC33431AfEcon3006
d1, d3, d5, om, me	basal	Other	mab-21	IC33431AfEcon11723,IC33431AfEcon9015,IC33431AfEcon5065
d3	basal	Other	CG32529	IC33431AfEcon4046
d3	basal	Other	CG11350 (neurogenesis-related)	IC33431AfEcon909
d3	basal	Other	CG42345 B2G:(laccase 2)	IC33431AfEcon5328
d3	basal	Other	Serine protease 7	IC33431AfEcon8973
d3	basal	Other	nahoda	IC33431AfEcon5577
d3, d5, me	basal	Other	lethal (2) 01289	IC33431AfEcon14632
d3, me	basal	Other	CG34353 (immunoglobulin-like, fibronectin)	IC33431AfEcon5592
d5	basal	Other	CG12484 (immunoglobulin-like, fibronectin)	IC33431AfEcon14869
d5	basal	Other	elongation factor 2	IC33431AfEcon1513,IC33431AfEcon15989,IC33431AfEcon11303
d5	basal	Other	ribosomal protein s11	IC33431AfEcon7651
d5	basal	Other	CG18431 (c-type lectin)	IC33431AfEcon1479,IC33431AfEcon17463
d5	basal	Other	scarface	IC33431AfEcon7368
d5	basal	Other	CG16723 (acyltransferase)	IC33431AfEcon7592
d5, me	basal	Other	FK506-binding protein 1	IC33431AfEcon771
d5, me	basal	Other	CG7911 (nucleoplasmin-like)	IC33431AfEcon149,IC33431AfEcon11918,IC33431AfEcon7991
me	basal	Other	CG4038 (snoRNA binding)	IC33431AfEcon12782,IC33431AfEcon11038,IC33431AfEcon6752
me	basal	Other	CG31028 (superoxide dismutase)	IC33431AfEcon7932
me	basal	Other	CG9372 (peptidase)	IC33431AfEcon4069
om	basal	Other	CG6484 (sugar transporter)	IC33431AfEcon11640
om	basal	Other	CG9132 (clathrin vesicle coat protein)	IC33431AfEcon13621,IC33431AfEcon1239,IC33431AfEcon1120,IC33431AfEcon1105, IC33431AfEcon245,IC33431AfEcon17053,IC33431AfEcon8092
d3	medial low	Cuticular Constituent	Cuticular protein 67B	IC33431AfEcon12746,IC33431AfEcon16248
d3	medial low	Morphogenesis/TF	piopio	IC33431AfEcon2637
