# Supplementary material for: Transcriptome analysis reveals novel patterning and pigmentation genes underlying Heliconius butterfly wing pattern variation
Source: BMC Genomics. 2012 Jun 29;13:288. doi: 10.1186/1471-2164-13-288 (PMC3443447; doi:10.1186/1471-2164-13-288)
Supplement: Additional file 3 — Expression patterns and transcript IDs for genes in Table 2and for additional differentially expressed pigment-related hindwing genes. Formatting of the first two columns follows Table 2. The heat map follows formatting of Figure 3, except that hindwing expression is shown (amp = H. e. amphitrite, ema = H. e. emma, fav = H. e. favorinus) and the morphs are colored respective to their color phenotype. [file 1471-2164-13-288-S3.xls]

## Sheet: addl file 3
						Day 1										Day 3										Day 5										ommo										mela
			FW						HW				FW						HW				FW						HW				FW						HW				FW						HW
			hybrid			pet							hybrid			pet							hybrid			pet							hybrid			pet							hybrid			pet
Stage	Gene	Transcript ID	B	M	A	B	M	A	amp	ema	fav		B	M	A	B	M	A	amp	ema	fav		B	M	A	B	M	A	amp	ema	fav		B	M	A	B	M	A	amp	ema	fav		B	M	A	B	M	A	amp
Color-Specific Genes
Day 3	optix	IC33431AfEcon7224
	cuticular protein 67B (Cpr67b)	IC33431AfEcon12746,IC33431AfEcon16248
	Uncharacterized (CG8483)	IC33431AfEcon10872
	Unknown	IC33431AfEcon3556
	Unknown	IC33431AfEcon6355
	Unknown	IC33431AfEcon8390
Day 5	optix	IC33431AfEcon7224
	cuticular protein 66Cb [2]	IC33431AfEcon14199, IC33431AfEcon15805
	cuticular protein 66Cb [1]	IC33431AfEcon2618,IC33431AfEcon6528,IC33431AfEcon12515
	Cuticular protein 100A	IC33431AfEcon6673
	alpha-N-acetylgalactosaminidase (CG5731)	IC33431AfEcon12585
	Unknown	IC33431AfEcon11770
	Unknown	IC33431AfEcon12188
ommo	optix	IC33431AfEcon7224
	Kynurenine formamidase 1 (kf1)	IC33431AfEcon14788
	ATP-binding cassette transporter-C (BmABC007735)	IC33431AfEcon12609
	ATP-binding cassette transporter-C (BmABC007785)	IC33431AfEcon8484
	B2G: monocarboxylate transporter (CG8034)	IC33431AfEcon4024
	Adult cuticle protein 65Aa [1]	IC33431AfEcon5345
	B2G: organic cation transporter (CG7458)	IC33431AfEcon6241,IC33431AfEcon9321
	B2G: pap-inositol-phosphatase (CG7789)	IC33431AfEcon6120
	tousled-like kinase	IC33431AfEcon2550
	B2G: exosome component 10-like	IC33431AfEcon15377
	Adult cuticle protein 65Aa [2]	IC33431AfEcon17065,IC33431AfEcon3092
	Adult cuticle protein 65Aa [3]	IC33431AfEcon2374
	B2G: rag-1 activating protein (CG7272)	IC33431AfEcon5938,IC33431AfEcon10509
	B2G: glycoside hydrolase (CG9701)	IC33431AfEcon8934, IC33431AfEcon5743
	B2G: wing disc specific protein	IC33431AfEcon6217
	Unknown	IC33431AfEcon12235
	Unknown	IC33431AfEcon7324
ommo	cinnabar	IC33431AfEcon12156
+mela	yellow-d	IC33431AfEcon2744,IC33431AfEcon3790, IC33431AfEcon4788
	B2G: estrogen sulfotransferase (CG6704)	IC33431AfEcon14350,IC33431AfEcon1802
	B2G: synaptic vesicle protein (CG31106)	IC33431AfEcon4011
	B2G: alkaline phosphatase (CG5150)	IC33431AfEcon855
	waterwitch	IC33431AfEcon14537
	Paps sythesase (Papss)	IC33431AfEcon8725, IC33431AfEcon5276
	superoxide dismutase containing protein (CG31028)	IC33431AfEcon2114,IC33431AfEcon7932,IC33431AfEcon15969
	Unknown	IC33431AfEcon5187
	Unknown	IC33431AfEcon10072
mela	ebony	IC33431AfEcon5459;IC33431AfEcon14620
	Nicotinamide amidase	IC33431AfEcon6590
	B2G: chitinase	IC33431AfEcon1863, IC33431AfEcon2368
	Glucose transporter 1	IC33431AfEcon5871
	Glucosyltransferase 1 (GlcT-1)	IC33431AfEcon421, IC33431AfEcon16284
	B2G: organic cation transporter (CG6126)	IC33431AfEcon4175,IC33431AfEcon12081
	B2G: carboxylcholinesterase (CG6018)	IC33431AfEcon10158,IC33431AfEcon11138
	Odorant binding protein 56a	IC33431AfEcon10676
	Uncharacterized (CG9628)	IC33431AfEcon10728,IC33431AfEcon1692
	Unknown	IC33431AfEcon2028
	Unknown	IC33431AfEcon4212
	Unknown	IC33431AfEcon5741
	Unknown	IC33431AfEcon7642
Hindwing Pigment-related Genes
Day 3	ovo	IC33431AfEcon13260,IC33431AfEcon504
ommo	light	IC33431AfEcon2363
mela	lightoid	IC33431AfEcon7764
mela	Dopamine-N-acetyltransferase (Dat)	IC33431AfEcon1700
[truncated: 2 more columns]
